# Supplementary material for: Use and abuse of dietary supplements in persons with diabetes
Source: Nutr Diabetes. 2020 Apr 27;10:14. doi: 10.1038/s41387-020-0117-6 (PMC7186221; doi:10.1038/s41387-020-0117-6)
Supplement: Supplementary file 2 — Supplemental Information 1 [file 41387_2020_117_MOESM2_ESM.xlsx]

## Sheet: Count
	Supplementary Information 1: The Excel file, Count.xls contains the ODS Ingredient List under the keyword search “diabetes” along with the number of distinct products that each ingredient appeared in.
ODS ID	Ingredient	n
881	Caffeine Anhydrous	581
4075	Sodium	423
4635	Vitamin B6	400
4627	Vitamin B12	370
4640	Vitamin C	339
892	Calcium	337
2571	L-Leucine	323
4294	Taurine	278
2769	Magnesium	276
3165	Niacin	269
893	Calcium	248
878	Caffeine	234
3702	Protein	225
1857	Folic Acid	224
3592	Potassium	224
1505	Dietary Fiber	221
3591	Potassium	219
2607	L-Tyrosine	212
2615	L-Valine	202
2567	L-Isoleucine	192
284	Agmatine Sulfate	189
1096	Choline Bitartrate	188
4802	Zinc	177
3164	Niacin	164
3644	Proprietary Blend	161
1386	Creatine Monohydrate	158
1105	Chromium	156
2555	L-Glutamine	150
3058	N-Acetyl-L-Tyrosine	148
4639	Vitamin C	148
650	Beta-Alanine	142
667	Beta Alanine	142
2768	Magnesium	134
738	Biotin	124
4177	Strength Matrix	113
1390	Creatine Nitrate	111
3510	Phosphorus	110
4076	Sodium	109
3395	Pantothenic Acid	108
2540	L-Citrulline Aspartate	106
4648	Vitamin E	104
4600	Vinpocetine	102
4010	Selenium	100
2538	L-Citrulline	96
1166	Citrulline Malate	95
3921	Riboflavin	93
4644	Vitamin D	92
891	Caffeine Matrix	91
2377	Intensity Matrix	91
2492	L-Arginine	88
333	Alpha Lipoic Acid	86
888	Caffeine Citrate	86
982	CarnoSyn Beta-Alanine	86
4607	Vitamin A	85
1980	Glucuronolactone	84
4634	Vitamin B6	83
666	Beta Alanine	82
4779	Yohimbe bark extract	82
2342	Inositol	81
4626	Vitamin B12	81
1856	Folate	80
2089	Green Tea extract	77
2334	Infinergy	76
2850	Melatonin	76
2585	L-Norvaline	72
2393	Iron	71
2561	L-Histidine	70
4341	Theobromine	69
2601	L-Taurine	68
4377	Thiamin	68
2597	L-Phenylalanine	66
2811	Manganese	65
4606	Vitamin A	65
4792	Yohimbine HCl	65
2558	L-Glycine	64
3511	Phosphorus	63
3922	Riboflavin	63
4774	Yohimbe	63
451	Arginine AKG	62
4647	Vitamin E	62
651	Beta-Alanine	60
838	Bromelain	60
2249	Hordenine	60
1293	Copper	59
4619	Vitamin B-6	59
3090	N-Methyl L-Tyramine HCl	58
3836	Rauwolfia vomitoria root extract	58
2518	L-Aspartic Acid	57
4378	Thiamin	57
2487	L-Alanine	56
3524	Pikatropin(R)	55
4801	Zinc	54
690	Betaine Anhydrous	53
3496	Phosphatidyl Serine	53
1762	Explosive Energy Blend	51
2384	Iodine	51
2583	L-Methionine	51
2521	L-Carnitine	50
879	Caffeine	49
2576	L-Lysine	49
2604	L-Threonine	49
3394	Pantothenic Acid	49
4773	Yohimbe	49
2075	Green Coffee bean extract	47
2602	L-Theanine	47
2061	Grape seed extract	46
1369	Creatine HCl	45
2779	Magnesium Creatine Chelate	45
4330	Theacrine	45
4643	Vitamin D	45
2001	Glycerol Monostearate	44
3071	N-Acetyl Tyrosine	44
1855	Folate	43
4191	Sugar	43
4631	Vitamin B3	43
1104	Chromium	42
4570	Vanadium	42
4613	Vitamin B-12	42
1372	Creatine Hydrochloride	41
1753	Evodiamine	41
3269	Octopamine HCl	41
3977	Saw Palmetto	40
2529	L-Carnitine L-Tartrate	39
4265	Synephrine	39
1887	Gamma-Aminobutyric Acid	37
2545	L-Citrulline Malate	37
283	Agmatine Sulfate	36
453	Arginine Alpha-Ketoglutarate	36
815	Boron	36
1094	Choline	36
2007	Glycine	36
2083	Green Tea	36
2945	Molybdenum	36
3825	Raspberry Ketones	36
4766	Yerba Mate extract	36
904	Calcium Gluconate	35
318	Alpha-Lipoic Acid	34
1397	Creatinol-O-Phosphate	34
4652	Vitamin K	34
1085	Chloride	33
2095	Green Tea leaf extract	32
2671	Leucine	32
4592	Velvet Bean	32
4646	Vitamin D3	32
1173	Citrus aurantium	31
1477	Dextrose	31
2407	Isoleucine	31
2510	L-Arginine HCl	31
4530	Tyrosine	31
4567	Valine	31
2114	Guanidinopropionic Acid	30
3734	Pump Matrix	30
203	Acetyl L-Carnitine Arginate DiHCl	29
1424	D-Aspartic Acid	29
2808	Maltodextrin	29
3992	Schisandra chinensis	29
131	5-HTP	28
1378	Creatine MagnaPower	28
1443	Dandelion	28
2251	Hordenine HCl	28
2276	Huperzine A	28
2730	Lutein	28
3598	Potassium Gluconate	28
3787	Quercetin	28
4684	Waxy Maize	28
334	Alpha Lipoic Acid	27
378	Amylase	27
1122	Cinnamon	27
1803	Fenugreek	27
2494	L-Arginine AKG	27
2592	L-Ornithine HCl	27
2605	L-Tryptophan	27
3069	N-Acetyl L-Tyrosine	27
3091	N-Methyl Tyramine	27
3910	Rhodiola rosea	27
1643	Energy & Focus Matrix	26
2123	Guarana extract	26
2782	Magnesium Gluconate	26
3522	Pikatropin	26
4425	Toothed Clubmoss	26
1159	Citric Acid	25
3167	Niacinamide	25
4300	TeaCor	25
638	Beet root extract	24
1347	Creatine	24
1389	Creatine Nitrate	24
1488	Di-Caffeine Malate	24
2084	Green Tea	24
2554	L-Glutamic Acid	24
2556	L-Glutamine AKG	24
3599	Potassium Glycerophosphate	24
4086	Sodium Glycerophosphate	24
369	Amla	23
1445	Dandelion root extract	23
1998	Glycerol	23
2600	L-Serine	23
2748	Maca	23
4088	Sodium Phosphate	23
355	Amino Matrix	22
472	Arginine Nitrate	22
1012	Cayenne Pepper	22
1037	Cellulase	22
1177	Citrus aurantium extract	22
1483	DHEA	22
1631	Endurance Complex	22
1984	Glutamine	22
2003	Glycerol powder	22
2450	Kelp	22
3553	Polydextrose	22
3720	Pterostilbene	22
3911	Rhodiola rosea	22
4448	Total Sugars	22
4780	Yohimbe extract	22
467	Arginine HCl	21
905	Calcium Glycerophosphate	21
906	Calcium HMB	21
1292	Copper	21
1493	Di-Potassium Phosphate	21
1931	Ginger	21
2497	L-Arginine Alpha-Ketoglutarate	21
2770	Magnesium Aspartate	21
3056	N-Acetyl-L-Glutamine	21
3396	Papain	21
3578	Pomegranate fruit extract	21
3602	Potassium Phosphate	21
3913	Rhodiola rosea extract	21
4081	Sodium Chloride	21
476	Arginine Silicate	20
761	Bitter Orange extract	20
983	CarnoSyn Beta Alanine	20
1353	Creatine BioCRE Matrix	20
1503	Dicreatine Malate	20
1802	Fenugreek	20
1874	Fructose	20
1968	Glucoronolactone	20
2531	L-Carnitine Tartrate	20
2683	Lipase	20
2738	Lycopene	20
2810	Manganese	20
2896	Methylsynephrine	20
2924	Milk Thistle	20
3217	NO(CP)	20
3223	Noble Orchid	20
3233	Norcoclaurine HCl	20
3516	Phytosterols	20
691	Betaine HCl	19
721	Bioperine	19
722	BioPerine	19
938	Capsimax Cayenne	19
1125	Cinnamon bark extract	19
1179	Citrus aurantium fruit extract	19
1745	Evodia	19
2050	Gotu Kola	19
2598	L-Proline	19
2944	Molybdenum	19
3240	Norvaline	19
3381	Panax ginseng	19
454	Arginine Alpha-Ketoglutarate	18
828	Branched-Chain Amino Acids	18
960	Carbohydrates	18
1008	Cayenne	18
1361	Creatine Ethyl Ester	18
1366	Creatine Gluconate	18
1800	Fennel	18
2010	Glycine Propionyl L-Carnitine HCl	18
2383	Iodine	18
2394	Iron	18
2463	Kola Nut powder	18
2467	Korean Ginseng	18
2677	Licorice	18
2915	micronized Creatine Monohydrate	18
2983	Muira Puama	18
3116	Naringin	18
3773	Pyridoxine HCl	18
3835	Rauwolfia vomitoria root bark extract	18
3837	Rauwolscine	18
3898	Resveratrol	18
4633	Vitamin B5	18
201	Acetyl L-Carnitine	17
507	Asian Ginseng root extract	17
2498	L-Arginine Alpha Ketoglutarate	17
2550	L-Cystine	17
2628	Lactase	17
3488	Phenylethylamine HCl	17
4331	Theanine	17
4630	Vitamin B3	17
4713	White Willow	17
141	5-Methyl-7-Methoxyisoflavone	16
156	7-Isopropoxy-Ipriflavone	16
247	Advantra Z	16
384	Anabolic Gaining Agents	16
477	Arginine Silicate Inositol	16
889	Caffeine Citric Acid Blend	16
1355	Creatine Citrate	16
1597	Electrolyte Matrix:	16
1817	Fiber	16
1885	Gain Fast Specialized Amino Acid Complex	16
2091	Green Tea extract	16
2483	Kudzu root powder	16
2709	Lipotropics & Ergogenics	16
2863	Metabolic Optimizers & Performance Factors	16
3285	Olive leaf extract	16
3786	Quercetin-O-Rutinoside	16
3801	R-Beta-Methylphenylethylamine	16
4501	Trimethylglycine	16
518	Astragalus	15
660	Beta-Phenylethylamine	15
688	Betaine	15
1084	Chloride	15
2009	Glycine Propionyl-L-Carnitine HCl	15
2277	Huperzine A	15
2657	Lemon Balm	15
2970	Mucuna pruriens	15
3111	NADH	15
3726	Pump Complex	15
3808	Radish	15
3812	Rapid ATP v.4 Blend	15
3917	Rhodiola rosea root extract	15
3925	Ribose(R)	15
4108	Spinach	15
4197	Sugars	15
4269	Synephrine HCl	15
4625	Vitamin B1	15
4629	Vitamin B2	15
464	Arginine Ethyl Ester	14
826	Branch Chain mTOR Stimulation Blend	14
875	Cabbage	14
974	Carnitine Complex	14
1255	CogniDRIVE Acceleration Matrix	14
1491	Di-Creatine Malate	14
1492	Di-Magnesium Malate	14
1749	Evodia rutaecarpa extract	14
2041	Goldenseal	14
2566	L-Histidine Monohydrochloride	14
3043	MyoVol ElectroHYDRATION Complex	14
3063	N-Acetyl Cysteine	14
3195	Nitric OxiENDURANCE Complex	14
3444	Peppermint	14
3483	Phenylethylamine	14
3507	PhosphoDRIVE Signaling Complex	14
3693	Protease	14
3767	Pyridoxal 5-Phosphate	14
4009	Selenium	14
4055	Silicon	14
4079	Sodium Bicarbonate	14
4098	Soy Lecithin	14
4343	Theobromine Anhydrous	14
4486	Tribulus terrestris	14
4573	Vanadyl Sulfate	14
4796	Zeaxanthin	14
23	1,3-Dimethylamylamine HCl	13
183	Acacia rigidula extract	13
199	Acetyl-L-Carnitine HCl	13
373	Amla fruit extract	13
833	Broccoli	13
986	Carrot	13
1271	Coleus forskohlii root extract	13
1321	Cranberry	13
2120	Guarana	13
2221	highly branched cyclic Dextrin	13
2258	Horny Goat Weed	13
2292	HydroMax Glycerol	13
2488	L-Alanyl-L-Glutamine	13
2514	L-Arginine Nitrate	13
2519	L-Carnitine-L-Tartrate	13
2565	L-Histidine HCl	13
2700	Lipoic-Tech	13
2731	Lutein	13
2783	Magnesium Glycerophosphate	13
3079	N-Methyl-Beta-Phenylethylamine	13
3509	Phosphorous	13
3830	Rauwolfia root extract	13
3899	Resveratrol	13
3923	Ribose	13
4698	Whey Protein hydrolysate	13
4798	Zembrin	13
30	1,3,7-Trimethylpurine-2,6-dione	12
94	3,7-Dimethyl-1H-Purine-2,6-Dione	12
471	Arginine Nitrate	12
511	Assault Proprietary Blend	12
615	BCAA Matrix	12
662	Beta-Phenylethylamine HCl	12
668	Beta Alanine Citrate	12
1024	Cell-Volumizing Amino Acid Matrix	12
1121	Cinnamon	12
1247	Coenzyme Q10	12
1382	Creatine Magnesium Chelate	12
1387	Creatine Monohydrate	12
1393	Creatine Pyruvate	12
1561	E.S.P. Pre-workout Proprietary Matrix	12
1595	Electrolyte Complex	12
1884	GABA	12
1901	Garcinia cambogia	12
2112	Guanidino Propionic Acid	12
2212	Higenamine HCl	12
2227	Histidine	12
2303	Hypericins	12
2846	Medium Chain Triglycerides	12
2887	Methylcobalamin	12
2922	Milk Protein isolate	12
3009	Muscle Growth and Strength Matrix	12
3061	N-Acetyl-Tyrosine	12
3115	Naringen	12
3482	Phenylalanine	12
4051	Siberian Rhodiola rosea	12
4074	Slippery Elm	12
4235	SuperPump MAX Proprietary Blend	12
4335	Theobroma cacao extract	12
4412	Tomato	12
4446	Total Protein	12
4612	Vitamin B-12	12
4618	Vitamin B-6	12
249	Advantra Z Citrus aurantium	11
534	ATP Amplifier	11
772	Black Pepper	11
910	Calcium Phosphate	11
1035	Cellular Transport & Insulin Activator	11
1139	Cinnulin PF(R)	11
1168	Citrulline Nitrate	11
1198	CLA	11
1237	Cocoa extract	11
1363	Creatine Ethyl Ester HCl	11
1431	D-Pinitol	11
1533	Disodium Creatine Phosphate	11
1645	Energy & Neuro Igniter	11
1809	Fenugreek seed extract	11
1814	Ferula asafoetida	11
2156	Gymnema sylvestre	11
2278	Huperzine A 1%	11
2283	Hydration System	11
2325	includes added Sugars	11
2365	instantly soluble BCAAs	11
2603	L-Theanine	11
2614	L-Tyrosine L-Tartrate	11
2792	Magnesium Succinate	11
2822	Marshmallow	11
2975	Mucuna pruriens extract	11
3144	Nettle	11
3378	PABA	11
3517	Picamilon	11
3603	Potassium Phosphate Dibasic	11
3646	Proprietary Blend	11
3859	Red Beet extract	11
4117	St. John's Wort	11
4207	Super Charge Performance Blend	11
4245	Sustamine	11
4266	Synephrine	11
4519	Turmeric	11
4558	Uva Ursi	11
31	1,3,7-Trimethylxanthine	10
98	3:1:2 BCAA Ratio	10
197	Acetyl-L-Carnitine	10
262	Aegeline	10
362	AminoEssentials+ Blend	10
414	Anti-Fatigue Adaption Matrix	10
448	Arginine	10
596	Barley	10
631	Beet	10
717	Bio-Engineered KARBOLIC(TM)	10
756	Bitter orange	10
803	Blueberry	10
896	Calcium Carbonate	10
1029	Cell Volumizer	10
1036	Cellular Transport Amplifier	10
1112	Chrysin	10
1307	Corn Dextrin	10
1309	Corn Starch	10
1444	Dandelion extract	10
1546	DMAE Bitartrate	10
1547	DMG	10
1578	EGCG	10
1601	Eleuthero	10
1605	Eleutherococcus senticosus	10
1787	Fat	10
1854	Focused Energy Blend	10
1930	Ginger	10
2040	Goldenseal	10
2119	Guarana	10
2220	High Performance Energy & Intensity Amplifier	10
2341	Inosine	10
2345	Inositol Hexanicotinate	10
2351	Insane Energy Blend	10
2446	KARBOLIC(TM) Blend	10
2785	Magnesium Hydroxide	10
2788	Magnesium Oxide	10
2940	modified Food Starch	10
3011	Muscle Hydration & Electrolyte Blend	10
3014	Muscle Pump Complex	10
3137	Nelulean	10
3520	Piceid	10
3537	Piperine	10
3554	Polygonum cuspidatum	10
3717	PteroPro(TM)	10
4176	Strength Domination & Recovery Matrix	10
4178	Strength, Endurance, and Recovery Complex	10
4379	Thiamine	10
4424	Toothed Clubmoss	10
4686	Waxy Maize Starch	10
188	Acai berry extract	9
251	Advantra Z(R)	9
292	Alanyl-Glutamine	9
328	Alpha Glycerophosphocholine	9
344	American Ginseng	9
479	ArgNitrate	9
490	Ascorbic Acid	9
529	ATHLETE PERFORMANCE BLEND	9
755	Bitter Orange	9
898	Calcium Citrate	9
984	CarnoSyn patented Beta-Alanine	9
1108	Chromium Picolinate	9
1244	Coconut Water Powder	9
1252	Coffee bean extract	9
1399	Creatinol O Phosphate	9
1400	CreNitrate	9
1439	Damiana	9
1489	Di-Calcium Phosphate	9
1495	Di-Sodium Phosphate	9
1532	Dipotassium Phosphate	9
1535	Disodium Phosphate	9
1543	DMAE	9
1589	Electric Energy Blend	9
1647	Energy and Focus Blend	9
1806	Fenugreek extract	9
1843	Focal Matrix	9
1903	Garcinia cambogia extract	9
1948	Ginkgo biloba	9
1970	Glucosamine HCl	9
1986	Glutamine AKG	9
1990	Glutamine Peptides	9
2020	Glycocyamine	9
2198	Hesperidin	9
2443	Kale	9
2461	Kola Nut	9
2496	L-Arginine AKG 2:1	9
2508	L-Arginine Ethyl Ester	9
2513	L-Arginine Malate	9
2594	L-Ornithine L-Aspartate	9
2609	L-Tyrosine AKG	9
2843	Medium-Chain Triglycerides	9
2845	Medium Chain Triglyceride powder	9
2851	Melatonin	9
2930	Milk Thistle seed extract	9
2972	Mucuna pruriens	9
3013	Muscle Power Blend	9
3053	N-Acetyl-L-Carnitine HCl	9
3099	N-Phenylacetyl-L-prolylgycine ethyl ester	9
3206	Nitrosigine	9
3485	Phenylethylamine Alkaloids	9
3513	Phyllanthus emblica	9
3530	Pine bark extract	9
3544	Plantain	9
3575	Pomegranate	9
3596	Potassium Bicarbonate	9
3728	Pump Fuel Insanity Blend	9
3772	Pyridoxine HCl	9
3822	Raspberry Ketone	9
3932	Rosemary	9
3943	Rutaecarpine	9
4113	Spirulina	9
4261	Swertia chirayita whole plant extract	9
4579	Vaso Active Blend	9
4715	White Willow bark extract	9
4764	Yerba Mate	9
4797	Zeaxanthin	9
4813	Zingiber officinale	9
3	(-) Hydroxycitric Acid	8
11	(Z)-N-(2-hydroxyethyl)octadec-9-enamide	8
137	5-Methoxytryptamine HCl	8
341	Alphasize A-GPC	8
350	Amino Complex	8
357	Amino/Energy/Focus Blend	8
563	B12	8
564	B6	8
569	Bacopa monniera	8
608	BCAA	8
609	BCAA	8
636	Beet powder	8
637	Beet root	8
644	Berberine HCl	8
676	Beta Phenylethylamine HCl	8
681	Beta/Burn Agent	8
746	Bis Picolinato Oxo Vanadium	8
753	Bitter Melon fruit extract	8
1080	Chlorella	8
1137	Cinnulin PF Cinnamon extract	8
1155	Citicoline	8
1274	Collard Greens	8
1287	conjugated Linoleic Acid powder	8
1442	Dandelion	8
1473	Dextrin	8
1598	Electrolyte Optimizer	8
1625	Endu-Recover Blend	8
1640	Energy & CNS Blend	8
1648	Energy And Focus Complex	8
1651	Energy and Mental Focus Complex	8
1715	Eriobotrya Japonica	8
1757	ExerciseStim Matrix	8
1911	Garlic	8
2014	Glyco/Load Blend	8
2056	Grape	8
2058	Grape seed	8
2060	Grape seed ext	8
2122	Guarana ext	8
2149	Gum Guggul	8
2154	Gymnema leaf extract	8
2171	Hawthorn	8
2173	Hawthorn berry	8
2516	L-Arginine Pyroglutamate	8
2520	L-Carnitine-Tartrate	8
2542	L-Citrulline DL Malate	8
2544	L-Citrulline L-Malate	8
2586	L-Ornithine-L-Aspartate	8
2630	Lactobacillus acidophilus	8
2803	Malic Acid	8
2886	Methylcobalamin	8
2963	MSM	8
2982	Muira puama	8
3022	Mustard Greens	8
3187	Nitric Oxide Blend	8
3202	Nitro/Pump Blend	8
3270	OEP Thermo-Powder Blend	8
3357	OTCN2 Carnitine Transport System	8
3382	Panax Ginseng	8
3405	Parsley	8
3503	Phosphatidylserine	8
3529	Pine bark ext	8
3673	Proprietary Herbal Blend	8
3790	Quercetin Dihydrate	8
3888	Rejuvenation Blend	8
3975	Saw Palmetto	8
4220	Super Performance System	8
4292	Tartaric Acid	8
4348	Thermo-Cardio Blend	8
4400	Thyro-Support Blend	8
4415	Tone Tight Blend	8
4419	Tongkat Ali	8
4490	Tribulus terrestris extract	8
4576	Vaso-Lean Blend	8
4589	Vegetable Blend	8
4654	Vitamin K1	8
4735	Wood Betony	8
29	1,3,7-Trimethyl-1H-Purine-2,6(3H,7H)-Dione	7
112	4-Hydroxyisoleucine	7
113	4-Hydroxyisoleucine	7
204	Acetyl L-Carnitine HCl	7
280	Agmatine	7
282	Agmatine Silicate	7
340	Alphamine Proprietary Blend	7
351	Amino Complex:	7
353	AMINO FOCUS(TM) Blend	7
359	Amino|Energy|Focus Blend	7
445	Arctostaphylos pinguica	7
468	Arginine Ketoisocaproate	7
536	ATP SURGE Blend	7
554	B-Phenylethylamine	7
571	Bacopa monnieri	7
576	Bai Mudan(TM) Fujian White Peony Tea	7
670	BETA BURN(TM) Agent	7
677	BETA SHOCK Blend	7
683	Beta|Burn Agent	7
711	Bilberry	7
739	Biotin	7
745	Bis Picolinate Vanadium	7
754	Bitter Melon powder	7
775	Black Pepper extract	7
777	Black Pepper fruit extract	7
861	Burdock	7
877	Cactus leaf extract	7
897	Calcium Caseinate	7
909	Calcium Pantothenate	7
966	CARDIO CUTS(R) CROSS/OVER BLEND	7
971	Carnipure(R)	7
1053	CHAIN-SOL	7
1127	Cinnamon bark powder	7
1158	Citrate	7
1229	Co-enzyme Q10	7
1249	Coenzyme Q10	7
1298	Cordyceps	7
1341	Creapure(R)	7
1430	D-Glucose Polymers	7
1465	Dendrobium nobile extract	7
1475	Dextrin Complex	7
1501	Dicalcium Phosphate	7
1633	ENDUROÂ·XPAND - Muscle Amino Acids	7
1649	Energy And Focus Complex:	7
1810	Fenugreek seed powder	7
1852	FOCUSÂ·XPAND - Mind/Muscle Complex	7
1879	Fucus vesiculosus	7
1934	Ginger rhizome extract	7
1966	Glucomannan	7
1981	Glutamic Acid	7
2000	Glycerol Hydrating Polymers	7
2015	Glyco|Load Blend	7
2017	GlycoCarn	7
2189	HEMO PUMP Blend	7
2230	Ho Shou Wu	7
2234	Holy Basil leaf extract	7
2291	HydroMax	7
2330	Indole-3-Carbinol	7
2354	instantized & micronized BCAA 4:1:1 Formula	7
2355	instantized & micronized Creatine Monohydrate	7
2493	L-Arginine	7
2546	L-Citrulline Silicate	7
2570	L-Isoluecine	7
2579	L-Lysine HCl	7
2649	LEAN-PUMP RECOVERY COMPLEX	7
2737	Lycopene	7
2772	Magnesium Citrate	7
2900	Methylxanthine	7
2918	Micronized Pure Creatine Monohydrate	7
2923	Milk Thistle	7
3031	MYOÂ·XPAND - Muscle Building Blend	7
3064	N-Acetyl Glutamine	7
3126	NATURAL HEALTH BLEND	7
3192	Nitric Oxide Pump & Endurance:	7
3203	Nitro|Pump Blend	7
3204	NITRO2GRANIT(TM)	7
3222	NO3-T(TM)	7
3302	OPTI-MSM(R)	7
3354	OsmoDrive Advanced Hydration Complex	7
3505	Phospho-Electrolyte Replacements	7
3506	PhosphoDrive Endurance Complex	7
3595	Potassium Aspartate	7
3605	Power & Strength:	7
3643	Proprietary Blend	7
3659	Proprietary Body Defining Blend	7
3684	Proprietary Speed Shot Blend	7
3703	Protein Synthesis Acceleration Matrix	7
3733	Pump Initiating Complex	7
3780	Q20(TM)	7
3781	QRS-Complex - Quercetin Rutin Synergy	7
3819	Raspberry	7
3879	Red Wine extract	7
3905	Rhodiola	7
4148	Stilbenox(TM)	7
4234	SuperPump 250 CogniDRIVE & Adaptogen Matrix	7
4247	Sustamine(TM) Alanyl-Glutamine	7
4354	THERMO-OUTPUT COMPLEX	7
4386	Threonine	7
4399	THYRO-LEAN COMPLEX	7
4502	Trimethylglycine	7
4582	VASOÂ·XPAND - Muscle Pump Matrix	7
4603	Vit. D	7
4638	Vitamin B9	7
4711	White Tea powder	7
4747	XCELICOR Caffeine Pterostilbene Cocrystal	7
4805	Zinc Bisglycinate Chelate	7
4812	Zingerone	7
26	1,3 Dimethylamylamine HCl	6
27	1,3, 7-trimethyl-H-purine-2,6(3H, 7H)-dione	6
32	1,9-Bis(4-hydroxy-3-methoxyphenyl)-2,7-nonadiene-4,6-dione	6
58	2:1:1 BCAA Blend	6
186	Acai	6
223	Adenosine	6
274	AGMA PUMP(TM) Blend	6
281	Agmatine Complex	6
285	Agmatine Sulphate	6
371	Amla extract	6
381	Anabolic BCAAs & Aminos Muscle Synthesis & Recovery	6
409	Animal Rage Proprietary Formula	6
413	Anti-Catabolic Leucine Complex	6
441	Arachidonic Acid	6
459	Arginine Complex	6
475	Arginine Pyroglutamate	6
496	Ashwagandha	6
533	ATP-Sustaining, Lactate-Buffering, Blood-Oxygenating Mitochondrial Efficiency Complex	6
547	AWM2300(TM) cross-linked polymerized waxy Maize	6
610	BCAA 2:1:1	6
619	BCAA Nitrate 3:1:2 Ratio	6
714	Bilberry fruit extract	6
727	Bioperine Black Pepper extract	6
823	Bovine	6
851	buffered Creatine	6
867	C4 50x Explosion Blend	6
869	C4 Ripped & Explosive Energy Blend	6
874	C4 Ultimate Energy & Focus Blend	6
886	Caffeine Anyhdrous	6
894	Calcium Ascorbate	6
919	Camellia sinensis	6
950	Carb-Plex(TM)	6
955	Carb10	6
985	CarnoSyn patented Beta Alanine	6
989	Cascara Sagrada	6
1002	Cauliflower	6
1150	Cissus quadrangularis	6
1199	CLA Complex	6
1206	Clarinol(R) CLA	6
1211	Cleavers	6
1261	cold-temperature processed micro-filtrated Whey Protein isolate	6
1331	Creabolic Complex	6
1351	Creatine Anhydrous	6
1352	Creatine Anhydrous	6
1379	Creatine MagnaPower Magnesium Creatine Chelate	6
1401	cross-flow microfiltered WPC80 80% Whey Protein concentrate	6
1402	cross-flow microfiltered WPI90 90% Whey Protein Isolate	6
1415	Cyanocobalamin	6
1416	Cyanocobalamin	6
1435	D5-2(TM) ultra-high molecular weight polymerized resistant Maltodextrin	6
1459	Delivery Agent	6
1474	Dextrin Complex	6
1480	DHA	6
1481	DHA	6
1485	Di-Arginine Di-Malate	6
1486	Di-Arginine Malate	6
1517	Diindolylmethane	6
1522	DIM	6
1559	DygloFit	6
1563	EAA Blend	6
1567	Echinacea	6
1575	Echinacea purpurea	6
1580	Egg Albumen	6
1588	Elecampane	6
1663	Energy/Focus Blend {Metabolite, constituent, extract, isolate, or combination of these}	6
1679	enzyme modified Sunflower	6
1684	EPA	6
1685	EPA	6
1751	Evodia rutaecarpa fruit extract	6
1858	Folic Acid	6
1868	free-form Japanese-grade pure L-Glutamine	6
1905	Garcinia cambogia fruit extract	6
1989	Glutamine Alpha Ketoglutarate	6
1991	GLUTASURE(TM)	6
2024	GlycoRush(TM)	6
2026	GLYCORUSH(TM) Muscle Glycogen, Endurance & Recovery	6
2032	Goat Milk Protein isolate	6
2055	Grape	6
2137	Guggul extract	6
2166	Gynostemma pentaphyllum	6
2203	Hi-GLA Borage	6
2204	Hi-MCT Coconut	6
2205	Hi-Omega3 Flax	6
2215	High Amylose Polysaccharide	6
2218	high molecular weight polymerized Maltodextrin	6
2252	Hordenine HCl	6
2269	Huperzia serrata	6
2305	HYPERSHOCK(R) Proprietary Blend	6
2357	Instantized Calcium Caseinate	6
2358	instantized Egg Protein	6
2363	instantized Sodium Caseinate	6
2396	Irvingia gabonensis	6
2419	Japanese Knotweed	6
2442	Kaff2 Citrate	6
2485	L-2-Aminopentaoic Acid	6
2522	L-Carnitine	6
2573	L-Leucine Alpha Ketoglutarate	6
2672	Leucine Ethyl Ester	6
2721	Long Chain Polysaccharide Maltodextrin	6
2741	Lysine	6
2766	MagnaPower(R) Creatine	6
2827	Max Energy & Focus Complex	6
2828	Max Volulmizing Matrix	6
2833	MaxREPS Blend {Combination}	6
2869	Methionine	6
2899	Methylxanthine	6
2916	micronized L-Arginine	6
2926	Milk Thistle extract	6
2938	ModernCREATINE Blend {Metabolite, constituent, extract, isolate, or combination of these}	6
2951	Monounsaturated Fat	6
2971	Mucuna Pruriens	6
3030	MYO SYNTH(TM) Strength, Power, Explosiveness & Workload	6
3033	Myobolic-SERM/1	6
3034	Myobolic-SERM/2	6
3068	N-Acetyl L-Cysteine	6
3070	N-Acetyl Leucine	6
3083	N-Methyl-D-Aspartate	6
3105	N.O. PUMP(TM) Nitric Oxide Pump, Vascularity & Nutrient Delivery	6
3130	naturally-occurring Whey Glutamine Peptides	6
3139	Nelumbo nucifera	6
3157	NEURO NOOTROPIC Blend	6
3170	Nickel	6
3221	NO3-T Sodium Nitrate	6
3251	NP5(TM)	6
3253	Nutrient Absorption Enhancer	6
3265	OCTA-PRO(TM)	6
3281	Olive	6
3295	OMEGA-LIPID(TM)	6
3315	Oregon Grape	6
3415	Passion Flower extract	6
3463	PharmaFuse(TM) Creatine Monohydrate	6
3569	Polypodium vulgare	6
3573	Polyunsaturated Fat	6
3597	Potassium Citrate	6
3676	Proprietary Mucilage Blend	6
3683	Proprietary Soothing Blend	6
3714	Psyllium	6
3735	Pumpkin	6
3742	pure L-Citrulline	6
3798	R-Alpha Lipoic Acid	6
3962	Salix alba	6
3970	Sarsaparilla	6
4014	Sensoril Ashwagandha	6
4037	SHOCK'D(R) Blend	6
4038	SHOCK ENERGY Blend	6
4039	Short Chain Disaccharide Cane juice solids	6
4061	SizeOn Blend	6
4198	Sulbutiamine	6
4246	Sustamine(TM)	6
4268	Synephrine Caprylate	6
4273	Synergistic Intensity Blend	6
4342	Theobromine	6
4363	Thermobaric Heat Shock Protein Deployment System	6
4381	Thiamine Di-Sulfide	6
4389	Thyme	6
4427	Torrent Proprietary Blend	6
4435	Total Carbohydrate	6
4441	total Glutamine	6
4470	Trehalose	6
4473	Tri-Methyl-Glycine	6
4535	ultra-filtrated Whey Protein concentrate	6
4544	Unsaturated Fat	6
4597	Vinburnine	6
4598	Vincamine	6
4645	Vitamin D3	6
4653	Vitamin K1	6
4668	Volubolic Amino Blend	6
4688	Waxymaize Long Chain Carbohydrate Polymers	6
4726	Wild Yam	6
4737	WPI97 hydrolyzed Whey Protein	6
4752	Xtreme Shock Proprietary Blend	6
4763	Yerba Mate	6
4786	Yohimbine	6
7	(MEPFE-2) Mitochondrial Biogenic Agent	5
22	1,3-Dimethylamylamine	5
68	3'-5'-cAMP	5
72	3-Beta-Hydroxy-5-Androsten-17-One	5
110	4-Aminobutanoic Acid	5
130	5-HTP	5
273	Agathosma betuline	5
276	AgmaMAX Agmatine Sulfate	5
291	Alanine	5
299	Alfalfa	5
310	Alpha-Galactosidase	5
317	Alpha-Ketoglutarate	5
323	Alpha-Yohimbine	5
327	Alpha Galactosidase	5
380	Anabolic Amino Acid Complex	5
450	Arginine A-AKG	5
497	Ashwagandha extract	5
508	Asparagus	5
510	Aspartic Acid	5
556	B Vitamin Blend	5
572	Bacopa monnieri extract	5
574	Bacopa monnieri leaf extract	5
583	Banaba leaf extract	5
587	Banana	5
595	Barberry root extract	5
618	BCAA Nitrate 3:1:2 Ratio	5
657	Beta-Phenethylamine HCl	5
689	Betaine	5
724	BioPerine	5
793	Blessed Thistle	5
848	Buchu	5
918	Calories per Serving	5
993	Cassia nomame extract	5
1019	Celery	5
1023	Cell-Vol	5
1033	Cellular Immunity Blend	5
1054	Chain FX	5
1056	Chamomile	5
1130	Cinnamon extract	5
1136	Cinnulin PF	5
1140	Cinnulin PF(R)	5
1145	Circulatory Immunity Blend	5
1174	Citrus aurantium	5
1214	ClusterDextrin	5
1246	Coenzyme Q-10	5
1285	Conjugated Linoleic Acid	5
1289	Conjugated Linolenic Acid	5
1320	Cranberry	5
1332	Creacarb Blend	5
1335	CreaMax	5
1346	Creatine	5
1354	Creatine Cell Volumizing Complex	5
1391	Creatine Phosphate	5
1421	Cystine	5
1432	D-Ribose	5
1511	Digestive Enzyme Blend	5
1513	Digestive Immunity Blend	5
1545	DMAE Bitartrate	5
1551	Docosahexaenoic Acid	5
1584	Eicosapentaenoic Acid	5
1637	Ener-Tropic Xplosion	5
1677	Enzymatic Refueling/Recovery Composite	5
1743	Evening Primrose Oil	5
1761	Explosive Energy & Mental Focus Matrix	5
1828	Fish Oil concentrate	5
1851	Focus, Energy & CNS Stimulator	5
1872	Fructooligosaccharides	5
1877	Fucoxanthin	5
1899	Garcinia cambogia	5
1933	Ginger extract	5
1938	Ginger root extract	5
1945	Ginkgo	5
1994	Glycerin	5
2004	Glycerol Stearate	5
2022	Glycogen ATP Preload System	5
2072	Green Coffee	5
2079	Green Coffee extract	5
2121	Guarana	5
2126	Guarana powder	5
2128	Guarana seed extract	5
2152	Gymnema	5
2158	Gymnema sylvestre extract	5
2175	Hawthorn berry powder	5
2254	Horehound	5
2271	Huperzia serrata extract	5
2288	Hydrogen Citrate	5
2371	InsuloDrive	5
2382	Invertase	5
2392	IRISINXD	5
2414	Isopropylnorsynephrine HCl	5
2415	Isopropyloctopamine	5
2452	Ketoisocaproate Potassium	5
2523	L-Carnitine base	5
2543	L-Citrulline HCl	5
2562	L-Histidine	5
2612	L-Tyrosine Ethyl Ester HCl	5
2646	leaf and stem of Medicago sativa	5
2702	Lipoic Acid	5
2747	Maca	5
2784	Magnesium Glycyl Glutamine	5
2789	Magnesium Phosphate	5
2797	Magnolia officinalis	5
2800	Maitake	5
2821	Marshmallow	5
2836	MCT's	5
2837	MCT	5
2847	Medium Chain Triglycerides	5
2884	Methyl Xanthines	5
3059	N-Acetyl-L-Tyrosine	5
3081	N-Methyl-Beta Phenylethylamine	5
3102	N.O.-Xplode's Proprietary Blend	5
3103	N.O. Meta-Fusion	5
3110	NAD	5
3129	naturally-occurring Caffeine	5
3194	Nitric Oxide, Pump & Vascularity Complex	5
3220	NO3-T Betaine Nitrate	5
3259	Oat Straw	5
3348	Ornithine AKG	5
3355	Osmodrol	5
3373	Oyster extract	5
3375	P-Synephrine	5
3424	Paullina cupana	5
3447	Peptidase	5
3462	pharmaceutical grade time released Caffeine	5
3484	Phenylethylamine	5
3533	Pineapple	5
3548	Plum	5
3618	Prickly Pear	5
3631	Proline	5
3675	Proprietary MethXanth Blend	5
3695	Protease 4.5	5
3697	Protease I	5
3700	Protease II	5
3727	Pump Fuel Blend	5
3748	PurEnergy(TM) Matrix	5
3778	Pyroglutamic Acid	5
3803	R-Beta-Methylphenylethylamine HCl	5
3809	RAGE 7 HOUR ENERGY(TM) Energy, Endurance and Focus	5
3833	Rauwolfia vomitoria	5
3843	Razberi-K	5
3860	Red Clover	5
3861	Red Clover	5
3884	Reishi	5
3894	Relora	5
3895	Respiratory Immunity Blend	5
3946	Rutin	5
3993	Schizandra	5
4017	Serine	5
4059	SiO2	5
4119	St. John's Wort aerial parts extract	5
4168	Strawberry	5
4172	Strength & Endurance Creatine Matrix	5
4180	Strength, Power & Endurance Complex	5
4190	Sucrose	5
4192	Sugar Alcohol	5
4214	Super HD Nootropic & CNS Support Blend:	5
4257	Sweet Cherry fruit extract	5
4275	SyntheCell	5
4281	Systemic Immunity Blend	5
4288	Taraxacum officinale	5
4289	Taraxicum officinale	5
4463	Trans-Resveratrol	5
4483	Tribulus extract	5
4536	Ultra Concentrated Fat Destroying Complex	5
4566	Valerian root extract	5
4578	Vaso-Volumizing Arginine Fusion	5
4642	Vitamin D-3	5
4666	Volt Performance Matrix	5
4691	Wheat Grass	5
4709	White Tea extract	5
4743	Xanthinol Nicotinate	5
4782	Yohimbe HCl	5
5	(CNS) Stimulation / Focus Cocktail:	4
33	100% instantized Micellar Casein	4
57	2(S)-Amino-6-Boronohexanoic Acid	4
75	3-Iodotyrosine	4
82	3,4-Dihydroxycinnamic Acid	4
90	3,5 Diiodo-L-Thyronine	4
96	3:1:1 BCAA Blend	4
108	4-Amino-2-Methylpentane Citrate	4
132	5-Hydroxy-L-Tryptophan	4
143	5 HTP	4
153	6,7 Dihydroxybergamottin	4
159	7-Keto(R) DHEA	4
170	a-MTTA	4
174	AAKG	4
202	Acetyl L-Carnitine	4
208	ACG3 Charged+ Blend	4
214	ACTINOS2IR Whey Peptide Fraction	4
224	Adenosine Triphosphate Sodium	4
236	Advanced 5x NO Booster	4
238	Advanced Creatine Ratio	4
243	Advantra-Z Bitter Orange extract	4
250	Advantra Z Citrus aurantium extract	4
266	African Mango extract	4
272	Agarikon	4
278	AgmaMAX(TM)	4
314	Alpha-GPC	4
343	American Centaury	4
345	American Ginseng root extract	4
354	Amino MASS	4
356	Amino Recovery Blend	4
388	Anabolic Solidification	4
425	Appetite Control Matrix	4
428	Apple	4
429	Apple Cider Vinegar	4
446	Argicine	4
447	Arginase Inhibiting / Anti Converting Cocktail:	4
449	Arginine	4
455	Arginine Alpha Ketoglutarate	4
495	Ashwagandha	4
504	Asian Ginseng	4
512	AssuriTEA(TM) Green Tea Extract	4
514	Astaxanthin	4
537	ATP Volumizing Blend	4
549	B-12	4
550	B-6	4
598	Barley Grass	4
642	Benfotiamine	4
652	Beta-Alanine Ethyl Ester HCl	4
653	Beta-Burn Blend	4
656	Beta-Methylphenylethylamine HCl	4
669	Beta Alanine Ethyl Ester	4
712	Bilberry	4
713	Bilberry extract	4
723	Bioperine	4
725	Bioperine Black Pepper	4
743	Bis-Picolinato Oxo Vanadium	4
757	Bitter Orange	4
784	Blackberry	4
800	Blue Green Algae	4
857	BULLNOX(TM) Pre-Workout Formula Strength-Endurance	4
860	Burdock	4
871	C4 Sport Blend	4
902	Calcium D-Glucarate	4
958	Carbohydrate Energy Matrix	4
963	Cardio Blend	4
967	Cardiovasomuscular Dilation	4
973	Carnitine	4
977	Carnosine	4
979	CarnoSyn	4
980	Carnosyn	4
981	CarnoSyn	4
996	Catechins	4
1014	Cayenne powder	4
1022	Cell-Signalling Amplifier	4
1026	Cell Expansion / Vasodilation Cocktail:	4
1052	Chaga	4
1070	Chinese Licorice	4
1098	Chondroitin Sulfate	4
1102	Chromax	4
1115	Cilantro	4
1135	Cinnulin PF	4
1163	Citrulline	4
1181	Citrus Bioflavonoid Complex	4
1186	Citrus junos Sieb. ex Tanaka extract	4
1187	Citrus limonium extract	4
1189	Citrus natsudaidai Hayata extract	4
1224	CNS Contractile Stimulant System(TM)	4
1232	Cobalt	4
1234	Cocoa	4
1263	Coleus forskohlii	4
1283	Concentrated Enzyme Formula	4
1296	CoQ10	4
1334	CreaLean(R)	4
1339	Creapure	4
1340	Creapure(R)	4
1348	Creatine AAB	4
1396	Creatinol-O-Phosphate-Malic Acid Interfusion	4
1406	Cucumber	4
1413	Curcumin	4
1419	Cyclic Dextrin	4
1437	Daily Greens Blend	4
1448	DARK RAGE Proprietary Pump and Total Performance Complex	4
1450	De-Fine Water Loss Blend	4
1494	Di-Sodium Creatine Phosphate	4
1499	Dicaffeine Malate	4
1500	Dicaffeine Malate	4
1510	Digestive Blend	4
1518	Diindolymethane	4
1526	Dimethylaminoethanol Bitartrate	4
1534	Disodium Creatine Phosphate Tetrahydrate	4
1553	Dong Quai	4
1619	Endocrine Ignition	4
1635	ENER-MASS	4
1656	Energy Booster	4
1660	Energy Matrix	4
1665	Energy/Hemo-Dilation Complex	4
1672	Enokitake	4
1687	Ephedra extract	4
1712	Equalizer Pre-Workout Matrix	4
1716	Eriocitrin	4
1719	Erythropalum scandens blume extract	4
1729	Euphoric Matrix	4
1735	Eurycoma longifolia	4
1789	Fat Burning Matrix	4
1813	Fenusterols(R)	4
1826	Fish Oil	4
1830	Flavones	4
1831	Flavonols	4
1837	Flaxseed Oil	4
1860	Forskohlii root extract	4
1873	Fructooligosaccharides	4
1882	G-Force Energy Blend	4
1902	Garcinia Cambogia	4
1910	Garlic	4
1920	Gentian	4
1944	Ginkgo	4
1955	Ginkgo biloba leaf powder	4
1959	Ginseng Blend	4
1995	Glycero-LOAD Muscle Volume Engorgement Technology	4
1997	Glycerol-Silica Powder	4
2006	Glycine-L-Arginine-Alpha-Ketoisocaproic Acid	4
2008	Glycine Ethyl Ester	4
2013	GLYCO LOAD(TM) Blend	4
2064	Grapefruit	4
2085	Green Tea	4
2088	Green Tea ext.	4
2090	Green Tea Extract	4
2092	Green Tea Extract	4
2113	Guanidinop Proprionic Acid	4
2145	Gugulipid extract	4
2148	Gum Guggul	4
2186	Hemerocallis fulva	4
2210	Higenamine	4
2211	Higenamine	4
2226	Himematsutake	4
2231	Holy Basil	4
2236	Hoodia	4
2241	Hoodia gordonii	4
2259	Horny Goat Weed	4
2280	Hyaluronic Acid	4
2286	Hydro Cut Blend	4
2340	Inosine-Ethyl Ester HCl	4
2346	Inositol Hexaphosphate	4
2347	Inositol Niacinate	4
2352	Instant BCAA Blend	4
2356	instantized BCAA	4
2366	Insul-Lean Blend	4
2376	Intensify Xtreme Proprietary Blend	4
2420	Japanese Knotweed	4
2445	KARBOLIC(TM)	4
2448	Kawaratake	4
2456	Kinetic Energy Blend	4
2471	Kre Alkalyn	4
2509	L-Arginine Ethyl Ester Dihydrochloride	4
2530	L-Carnitine L-Tartrate	4
2557	L-Glutamine Ethyl Ester HCl	4
2574	L-Leucine Ethyl Ester HCl	4
2584	L-Methylfolate Calcium	4
2587	L-Ornithine	4
2590	L-Ornithine Alpha-Ketoglutarate	4
2617	L-Valine Ethyl Ester HCl	4
2627	L2 Extreme Blend	4
2663	Lemon Grass	4
2676	Licorice	4
2701	Lipoic-Tech	4
2723	Long Jack	4
2732	Lutemax 2020 Lutein	4
2742	Lysine	4
2759	Maca root extract	4
2764	Magna-3 Complex	4
2791	Magnesium Stearate	4
2809	Maltodextrin	4
2823	Marshmallow root extract	4
2841	MCTs	4
2844	Medium Chain Triglyceride Blend	4
2852	Men's Blend	4
2859	Mesima	4
2874	Methyl-Synephrine HCl	4
2878	Methyl Mass Exclusive Proprietary Blend	4
2889	Methylhexaneamine	4
2903	Methylxanthines	4
2908	Micro Engineered Energy Matrix	4
2917	micronized L-Citrulline	4
2919	micronized Taurine	4
2934	Minerals	4
2950	Monosaccharides	4
2959	MRI NO2(R) PROPRIETARY BLEND	4
2968	Mucuna pruriens	4
2976	Mucuna pruriens seed extract	4
2985	Muira Puama powder	4
3021	Muscular Strength / Energy / Endurance Cocktail:	4
3038	MyoCarn Power Complex	4
3060	N-acetyl-tyrosine	4
3075	N-Coumaroyldopamine	4
3086	N-Methyl-Tyramine HCl	4
3101	N,N-dimethyl-B-phenylethylamine HCL	4
3109	NAD	4
3118	Narirutin	4
3119	Nattokinase	4
3145	Nettle leaf extract	4
3147	Neural Energy	4
3150	Neuro-Transmit Matrix	4
3169	Nickel	4
3178	Nitrate Blast	4
3196	Nitro-Flow Blend	4
3208	Nitrous Malate(TM)	4
3209	Nitrovascular Blend	4
3212	NMDA Amino Acid Hormonal Amplifying Matrix	4
3252	NUKE Proprietary Blend	4
3254	Nutrient Primer / Recovery Cocktail:	4
3268	Octopamine	4
3275	Olea europaea leaf extract	4
3277	Oleic Acid	4
3304	Orange	4
3308	Orchic	4
3341	Organic Mushroom Mycelium Defense Blend	4
3374	Oyster Hiratake	4
3400	Papaya	4
3434	Pea	4
3438	Pear	4
3441	Pepform(R) BCAA	4
3454	Performance Pump Matrix	4
3497	Phosphatidyl Serine powder	4
3498	Phosphatidylcholine	4
3523	Pikatropin Picamilon	4
3525	Pikatropin(TM)	4
3536	Piper nigrum extract	4
3571	Polysaccharides	4
3581	Pomegranate P.E.	4
3590	Post-Workout Recovery Complex	4
3593	Potassium Alpha-Ketoisocaproate	4
3610	Pre-Launch	4
3617	Prickly Chaff flower extract	4
3633	PROMASIL Proprietary Blend	4
3635	Propadrol	4
3649	Proprietary Blend for Muscle Energy Metabolism	4
3650	Proprietary Blend for Size & Recovery	4
3653	Proprietary Blend for Stamina and Endurance	4
3654	Proprietary Blend for Strength & Power	4
3655	Proprietary Blend of Insulin Sensitizers	4
3657	Proprietary Blend of Neuromodulators for Focus & Intensity	4
3701	Protective Blend	4
3719	Pterosport(TM)	4
3740	Pumpkin seed powder	4
3749	PurEnergy(TM) Matrix	4
3775	Pyridoxine Hydrochloride	4
3782	QU995 Quercetin	4
3784	Quebracho Blanco extract	4
3823	Raspberry Ketone	4
3826	Raspberry Ketones	4
3828	Rauvolfia extract	4
3847	Razberi-K(R)	4
3944	Rutin	4
3948	S-(2-Boronethyl)-L-Cysteine HCl	4
3951	SAA Sequenced Polypeptide & Amino Acid Matrix	4
3955	Safflower Oil	4
3956	Safflower oil	4
3968	San-qi Ginseng	4
4000	Schizandrol A	4
4013	SensaCool(TM) Flavor Technology	4
4029	Shiitake	4
4030	Shiitake	4
4031	Shiitake Mushroom	4
4046	SHREDZ(R) Proprietary Blend	4
4052	Silica	4
4070	Slimpro	4
4087	Sodium Nitrate	4
4144	Stearic Acid	4
4170	Strength-Endurance Matrix	4
4171	Strength & Endurance Complex	4
4203	Suma root extract	4
4210	Super Charge(R) Performance Blend	4
4260	Swertia Chirayita	4
4278	Synthetic 99% Guggulsterones Z&E	4
4296	Taurine Ethyl Ester HCl	4
4305	Test Amplification Cocktail:	4
4329	Theacrine	4
4351	Thermo-Lean Blend	4
4357	Thermo-Sorb Delivery Blend	4
4371	Thermogenic Delivery System	4
4384	Thisilyn Milk Thistle extract	4
4394	Thyro-Cut Complex	4
4414	Tomato extract	4
4452	TRAACS Magnesium Bisglycinate Chelate	4
4514	Tryptophan	4
4518	Turmeric	4
4528	Tyramine	4
4556	Uva Ursi	4
4569	Vanadium	4
4580	Vaso Support Matrix	4
4610	Vitamin B-1	4
4623	Vitamin B Complex	4
4650	Vitamin E Blend	4
4656	Vitamin K2	4
4658	Vitamins	4
4667	Volt(TM) Performance Matrix	4
4730	Withania somnifera	4
4757	Yamabushitake	4
4787	Yohimbine	4
4793	Yohimbine HCl	4
4800	Zhu Ling	4
4804	Zinc Aspartate	4
4810	Zinc Monomethionine Aspartate	4
17	1-Amino-2-Phenylethane	3
21	1,3-Dimethylamine HCl	3
46	19-Norandrosta-Drol	3
52	2-Amino-5-(Diaminomethylidene-Amino) Pentanoic Acid	3
69	3'5'-cAMP	3
89	3,5 Di-Iodo-L-Tyrosine Dihydrate	3
102	3beta-hydroxyandrost-5-ene-17-one	3
116	4-Methyl-2-Hexanamine	3
123	5-[2-(4-hydroxyphenyl)ethenyl]benzene-1,3-diol-triacetate-ester	3
124	5-[2-(4-hydroxyphenyl)ethenyl]benzene-1,3-diol	3
127	5-Androsten-3Beta-Ol-17-One	3
181	Acacia rigidula	3
191	Accelerated Recovery Complex	3
196	Acesulfame Potassium	3
206	Acetyl L-Tyrosine	3
248	Advantra Z	3
257	Advantra Z(R) Citrus Aurantium	3
263	Aframomum Melegueta	3
290	ALA	3
294	Albumin	3
301	Alkalyzed Nitro Krush	3
311	Alpha-Glycerolphosphorylcholine	3
315	Alpha-GPC	3
319	Alpha-Lipoic Acid	3
332	Alpha Krush	3
338	Alpha Yohimbine	3
347	Amino-Stim	3
358	Amino/Fit Blend	3
377	Amplified Shooter Proprietary Blend	3
382	Anabolic Blend	3
408	Angelica sinensis	3
440	Arabinogalactan	3
444	Arctostaphylos	3
463	Arginine Ethyl-Ester	3
480	Arnge Krush Proprietary Blend	3
487	Artichoke extract	3
489	Ascophyllum nodosum	3
498	Ashwagandha powder	3
501	Ashwagandha root extract	3
505	Asian Ginseng	3
520	Astragalus Membranaceus	3
525	AstraGin {Herb/Botanical Blend}	3
526	AstraGin(TM)	3
535	ATP Enhancer/Myofibril Acidfication Buffer	3
566	Bacopa	3
575	Bai-zhu Atractylodes	3
579	Banaba	3
581	Banaba extract	3
584	Banaba Leaf Extract	3
592	Barberry	3
603	Bauhinia purpurea L.	3
607	BCAA's	3
672	Beta Methoxyphenylethylamine	3
695	Betaine Nitrate	3
730	Bioperine(R)	3
760	Bitter Orange Citrus Aurantium	3
773	Black Pepper	3
779	Black Tea	3
781	Black Tea extract	3
782	Black Tea leaf extract	3
789	Blackcurrant extract	3
795	Blood Building Vitamin and Mineral complex	3
804	Blueberry extract	3
819	Boswellia	3
841	Brown Seaweed Blend	3
844	Brussels Sprout	3
847	Buchu	3
859	Bupleurum root extract	3
862	Burdock root extract	3
870	C4 Ripped Blend	3
887	Caffeine Blend	3
908	Calcium Lactate Gluconate	3
925	Capros Indian Gooseberry	3
928	CapsaTONE Blend	3
934	Capsicum extract	3
945	Capsinoids	3
976	Carnitine Tartrate	3
1007	Cayenne	3
1031	Cellular Energy Driver	3
1038	CEM3	3
1039	Ceramosides Wheat seed extract	3
1049	Cha de Bugre	3
1071	Chinese Licorice root extract	3
1074	Chinese Salvia root extract	3
1077	Chitosan	3
1099	Chondroitin Sulfate	3
1118	Cinnamomum spp.	3
1119	Cinnamomum spp. bark extract	3
1148	Cis-9, Trans 11 Isomer	3
1149	Cissus quadrangularis	3
1151	Cissus quadrangularis extract	3
1156	Citicoline Sodium	3
1178	Citrus Aurantium extract	3
1182	Citrus Bioflavonoid Complex	3
1193	Citrus Rx(R) Complex	3
1197	CLA	3
1204	CLA/Omega 3-6-9 Blend	3
1207	Clary Sage	3
1216	Cnidium monnier	3
1227	CNS Stimulation /FFA Release/ Beta Agonist	3
1240	Coconut	3
1262	Coleus forskohlii	3
1280	Commiphora mukul Gugulipid extract	3
1286	Conjugated Linoleic Acid	3
1302	Cordyceps sinensis	3
1303	Cordyceps Sinensis	3
1311	Corosolic Acid	3
1318	Cramp Bark	3
1323	Cranberry extract	3
1329	Crea-Mass	3
1338	Creapure	3
1342	Creasorb(TM)	3
1362	Creatine Ethyl Ester	3
1364	Creatine Ethyl Ester Malate	3
1367	Creatine Glutamine Peptide	3
1368	Creatine Glycerol Phosphate	3
1380	Creatine Magnesium	3
1392	Creatine Power Blend	3
1398	Creatinol O-Phosphate	3
1420	Cyperus	3
1460	DELIVERY AGENT	3
1482	DHEA	3
1529	Dimethylglycine HCl	3
1540	DL-Phenylalanine	3
1542	DMAE	3
1544	DMAE 2-Dimethylaminoethanol Bitartrate	3
1566	Echinacea	3
1569	Echinacea angustifolia	3
1570	Echinacea angustifolia root extract	3
1603	Eleuthero root extract	3
1624	Endothelial Expansion/Hemodynamic Volumizer	3
1628	Endura-Antioxidant Blend	3
1629	Endurance & Perfomance Complex with Creapure, Carnosyn	3
1630	Endurance & Performance Complex:	3
1632	Enduro Krush	3
1641	Energy & Endurance Blend	3
1650	Energy and Focus Matrix	3
1691	Epigallocatechin Gallates	3
1694	Epimedium	3
1710	EPX 200	3
1714	Eria jarensis extract	3
1733	Eurycoma longifolia	3
1737	Eurycoma longifolia extract	3
1744	Evoburn	3
1746	Evodia extract	3
1756	Evodiamine Sclareolide	3
1768	Extracts of:	3
1775	Extreme Vascularity Complex	3
1776	Extreme Vascularity Complex	3
1784	Fastin Extended Release Proprietary Blend	3
1791	Fat Catabolizor & {Beta}-3Potentiator	3
1804	Fenugreek 4:1 extract	3
1832	Flavoring	3
1833	Flax	3
1836	Flaxseed	3
1842	Focal Krush	3
1846	Focus & Intensity Complex	3
1847	Focus & Intensity Complex:	3
1850	Focus, Drive & CNS Stimulator	3
1869	Free-Form L-Leucine	3
1892	Gamma Aminobutyric Acid	3
1895	Ganoderma lucidum	3
1917	Gelatin	3
1919	Gentian	3
1939	Ginger root powder	3
1941	Gingko biloba	3
1949	Ginkgo biloba extract	3
1958	Ginseng	3
1969	Glucosamine	3
1973	Glucosamine Sulfate 2KCl	3
1979	Glucose Polymers	3
2011	Glycine Proprionyl L-Carnitine HCl	3
2021	Glycogen & ATP Preload System	3
2023	GLYCOL LOAD(TM) Blend	3
2033	goBHB	3
2042	Goldenseal extract	3
2046	Goldenseal root/rhizome extract	3
2068	Grapeseed extract	3
2071	Green Coffee	3
2087	Green Tea aqueous extract	3
2104	Griffonia seed extract	3
2116	Guanipro(TM) Guanidino Propionic Acid	3
2117	Guar Gum	3
2143	Guggulsterones	3
2159	Gymnema sylvestre Extract	3
2167	Gynostemma pentaphyllum extract	3
2174	Hawthorn berry extract	3
2176	Hawthorne	3
2182	Hemafolate(TM)	3
2199	Hesperidin	3
2213	Higenamine HCl	3
2222	highly branched Cyclic Dextrin	3
2232	Holy Basil	3
2233	Holy Basil extract	3
2235	Holy Basil leaf powder	3
2253	Hordenine Hydrochloride	3
2257	Horny Goat Weed	3
2260	Horny Goat Weed extract	3
2272	Huperzia serrata leaf standardized extract	3
2273	Huperzine-A	3
2274	Huperzine	3
2275	Huperzine A	3
2279	Hyaluronic Acid	3
2281	HydraFuel Matrix	3
2282	Hydrangea	3
2285	Hydro-MASS	3
2296	Hydroxypropyl Distarch Phosphate	3
2307	Hypervol Complex	3
2310	Icariin	3
2316	Idebenone	3
2335	Infinergy Dicaffeine Malate	3
2337	InfinergyTM	3
2343	Inositol	3
2349	iNOXsulin-7	3
2350	INSA-CARB	3
2386	IP-6	3
2434	Jujube	3
2435	Juniper	3
2436	Juniper	3
2440	Juniper berry extract	3
2468	Korean Ginseng extract	3
2475	KSM-66 Ashwagandha	3
2476	KSM-66 Ashwagandha	3
2507	L-Arginine DL Malate	3
2524	L-Carnitine Base	3
2526	L-Carnitine Fumarate	3
2539	L-Citrulline AKG	3
2547	L-Cysteine	3
2552	L-Dopa	3
2563	L-Histidine AKG	3
2569	L-Isoleucine Ethyl Ester HCl	3
2589	L-Ornithine AKG	3
2631	Lactobacillus acidophilus	3
2696	Lipo/Burn Blend	3
2708	LipoTonic Delivery System	3
2728	Lotus	3
2735	Lychee Fruit Extract	3
2740	Lymphatic	3
2778	Magnesium Creatine Chelate	3
2790	Magnesium Salicylate	3
2799	Maitake	3
2801	Maitake Mushroom	3
2858	Menthol	3
2860	Metabolic Activator Blend	3
2876	METHYL CUT BLEND	3
2893	Methylselenocysteine	3
2897	Methylsynephrine HCl	3
2921	MicroTein	3
2957	MRI Advanced 5X Endurance Booster	3
2990	Multi-Phase DNA/RNA Anabolic-Anticatabolic Encoding Matrix	3
3004	Muscle Enzyme Absorb/Recovery Composite	3
3017	Muscle Recovery Matrix	3
3020	Muscle Volumizing Creatine Matrix	3
3032	Myobolic-NF-KB	3
3035	Myobolic-SIRT-1	3
3036	Myobolic-TI-77	3
3055	N-Acetyl-L-Cysteine	3
3076	N-Methyl-{Beta}-Methylphenyl-ethylamine	3
3085	N-Methyl-Phenylethylamine	3
3088	N-Methyl DL Aspartic Acid	3
3089	N-Methyl L-Tyramine	3
3112	NAG	3
3114	Napalm Proprietary Blend	3
3117	Naringin	3
3149	Neuro-Stim	3
3160	Neuro/Recovery Blend	3
3172	Nicotinamide Adenine Dinucleotide	3
3175	Night Growth Matrix	3
3191	Nitric Oxide Perpetuators	3
3193	Nitric Oxide, Endurance & Performance Matrix	3
3236	NorEpiphex Alpha2-Andregenic Blockade Complex	3
3243	NOS Upregulator	3
3271	OKG	3
3306	Orchard Fruits/Garden Veggies Blend	3
3312	Oregano Oil extract	3
3350	Ornithine Alpha Ketoglutarate	3
3358	Other Isomers	3
3362	Outlift AMPED Pre-Workout Powerhouse:	3
3380	Palmitic Acid	3
3392	Pantethine	3
3404	Paradoxine Grains of Paradise	3
3409	Parsley leaf powder	3
3413	Passion Flower	3
3419	Passionflower	3
3421	patented eight hour sustained release L-Arginine	3
3422	patented pH-specific Kre-Alkalyn	3
3426	Paullinia Cupana	3
3446	Peppermint Oil extract	3
3460	Peruvian Maca Extract	3
3461	pharma-grade synthetic Caffeine	3
3465	PharmaPure Creatine Monohydrate	3
3474	Phellodendron amurense	3
3494	Phosphatidyl Choline	3
3499	Phosphatidylcholine	3
3504	Phosphatidylserine	3
3508	Phosphorous	3
3518	Picamilon	3
3527	PikatropinTM	3
3559	Polymethoxylated FFA Release Extension/ Hyperlytic Acceleration	3
3563	Polyphenolics	3
3564	Polyphenols	3
3565	Polyphenols	3
3576	Pomegranate extract	3
3582	Pomegranate powder	3
3585	Poria	3
3587	Portulaca oleracea	3
3588	Portulaca oleracea extract	3
3589	POST-Rx Amino Complex	3
3651	Proprietary Blend for Size & Strength	3
3652	Proprietary Blend for Stamina & Endurance	3
3656	Proprietary Blend of Neuro-Modulators for Focus & Intensity	3
3669	Proprietary Formula	3
3692	Proprietary Weight Loss Formulation	3
3698	Protease I, II	3
3724	Pump-Shock	3
3725	Pump Blend	3
3730	PUMP FUEL(R) Blend	3
3732	PUMP FUEL(R) INSANITY Blend	3
3743	PureEnergy	3
3745	Purenergy	3
3788	Quercetin	3
3793	Quick Energy Complex	3
3794	Quick Energy Complex:	3
3799	R-Beta-Methyl-PEA	3
3811	Rage Pre-Workout Matrix:	3
3813	RAPID ATP(TM) Blend	3
3815	RAPID ATP(TM) v.3 Blend	3
3840	Rauwolscine HCl	3
3850	RC-NOS	3
3862	Red Clover blossom extract	3
3866	Red Ginseng	3
3875	Red Tea	3
3883	Reishi	3
3907	Rhodiola extract	3
3931	Rosemary	3
3933	Rosemary extract	3
3964	Salix alba L.	3
3980	Saw Palmetto berry extract	3
3983	Saw Palmetto extract	3
4005	Sclareolides	3
4048	Siberian Eleuthero	3
4078	Sodium Bi-Carbonate	3
4082	Sodium Citrate	3
4101	SP250(TM) CogniDRIVE Matrix	3
4115	Spleen	3
4138	standardized extract 0.3% yielding Hypericins	3
4152	Stimul8 Thermogenic Ripping Matrix	3
4174	Strength and Endurance Matrix	3
4181	Strength, Power & Recovery Complex	3
4187	Sucralose	3
4226	SuperHD Fire Fuel Blend	3
4242	Sustained Energy Complex with GlycoCarn	3
4243	Sustained Energy Complex:	3
4285	T7 Extreme Blend	3
4290	Tart Cherry	3
4291	Tart Cherry fruit extract	3
4295	Taurine	3
4312	Testofen(R)	3
4337	Theobroma cacao seed extract	3
4338	Theobroma Cocoa extract	3
4345	Theophylline	3
4365	ThermoDiamine	3
4367	Thermodiamine(TM)	3
4390	Thyme Oil extract	3
4391	Thymus	3
4405	time released enteric coated Caffeine	3
4408	TMG	3
4438	Total Carbs	3
4451	TRAACS Calci K	3
4454	Trace Minerals	3
4464	Trans 10, Cis-12 Isomer	3
4468	Transresveratrol	3
4469	Tree Peony root bark	3
4479	Tribulus	3
4480	Tribulus	3
4497	Tricreatine Matrix	3
4498	Trigger T Blend	3
4500	Trimethyl Glycine	3
4513	Trypsin	3
4523	Turmeric root extract	3
4534	Ultimate Ignite & Fuel Blend	3
4538	ultra pure highly concentrated Safflower Oil	3
4561	Uva Ursi powder	3
4562	Valerian	3
4591	Velositol	3
4595	Velvet Bean extract	3
4616	Vitamin B-3	3
4632	Vitamin B5	3
4657	Vitamin K2	3
4670	Wakame extract	3
4678	Water/Shred Blend	3
4717	White Willow extract	3
4740	XanaTHIN Blend	3
4753	Xtreme Shredding Matrix	3
4756	Yamabushitake	3
4768	Yerba Mate Green Tea standardized extract	3
4778	Yohimbe bark ext.	3
4803	Zinc Arginate Chelate	3
4818	ZumXR extended release Caffeine Microspheres	3
1		2
15	{Protease I, II, III, IV}	2
16	{Tea Blend}	2
18	1-Methyl Caffeine	2
19	1, 3-N-Dipropyl-7-Propargylxanthine	2
24	1,3 Dimethylamylamine	2
36	1065mg of Hoodia Gordonii powder	2
41	17a-di methyl-bol	2
59	20-Beta-Hydroxyecdysterone	2
62	225mg from Coffea Arabica	2
66	2CM Dicreatine Malate	2
67	2nd Messenger(TM) Hormone Amplifiers	2
70	3-(1H-Indol-3-ylmethyl)-1H-indole	2
76	3, 3'-Diiodo-L-Thyronine	2
77	3, 5'-Diiodo-L-Thyronine	2
78	3,3'-Diindolylmethane	2
79	3,3'-Diindolylmethane	2
86	3,5-Diiodotyrosine	2
105	3X-Pansion & Recovery Matrix	2
106	3X-Treme Energy Shock	2
120	5'-UMP	2
121	5-[2-(4-hydroxyphenyl)ethenyl]benzene- 1,3-diol-triacetate-ester	2
122	5-[2-(4-hydroxyphenyl)ethenyl]benzene- 1,3-diol	2
133	5-Hydroxytryptophan	2
145	5,7-dihydroxy-2-phenyl-4h-chromen-4-one	2
146	5,7-Dihydroxyflavone	2
150	6-Fiber Proprietary Blend	2
154	6,8-Thioctic Acid	2
157	7-Keto	2
173	A Proprietary Blend Containing	2
175	AAKG	2
177	Absorption Agent	2
180	Acacia Gum	2
182	Acacia rigidula 98% extract	2
187	Acai Berry	2
190	Acai concentrate	2
195	Acerola extract	2
198	Acetyl-L-Carnitine Arginate Dihydrochloride	2
205	Acetyl L-Carnitine HPLC	2
209	Achyranthes aspera	2
212	ACTINOS CFM Nitro P	2
213	ACTINOS2(R) Whey Peptide Fraction	2
215	ACTIVATE T Complex	2
218	Acute Attention Complex	2
230	Adrenal powder	2
231	Adrenal Thyroid Support Blend	2
235	Advanced 5x NO Booster	2
240	Advanced EnduroCarb Tri-Energy Complex	2
242	Advanced Neuro Complex	2
246	Advantra Z	2
253	Advantra Z(R) Bitter Orange	2
255	Advantra Z(R) Citrus aurantium	2
256	Advantra Z(R) Citrus Aurantium	2
258	Advantra Z(TM)	2
265	African Mango	2
268	Agaricus bisporus	2
269	Agaricus bisporus extract	2
275	AgmaMAX	2
277	AgmaMax(R)	2
279	AgmaPure	2
287	Air Strike Adreno-Neuro/Core Heat Inducer	2
293	Albion Potassium Glycinate Complex	2
304	Aloe	2
312	Alpha-Glycerolphosphorylcholine	2
313	Alpha-Glyceryl Phosphoryl Choline	2
321	Alpha-Phenylethylamine, Phenylethan-2-Amine	2
336	ALPHA NOOTROPHIC Blend	2
352	Amino Fit Blend	2
365	Aminoglycine	2
370	Amla	2
386	Anabolic Primer Matrix 3:1:2 BCAA Blend	2
387	Anabolic Shock Glutamine/EAA Reinforcement Agent	2
390	Anabolic Strength Blend	2
391	Anabolic Trip-Wire Glutamine/EAA Reinforcement Agent	2
392	Anacyclus Pyrethrum	2
395	ANATROPIN(TM) Proprietary Blend	2
403	Androstenolone	2
404	Androstenolone	2
406	AndroTEST Blend	2
415	Anti-Stress & Adaptogen Matrix	2
418	Antioxidant Activity Support Blend	2
419	Antioxidant Blend	2
420	Antioxidant Recelerator	2
421	Antioxidant Rejuvenation Blend	2
422	Antioxidant Rejuvenation Blend:	2
427	Apple	2
430	Apple extract	2
433	Apple Pectin	2
439	Arabinogalactan	2
457	Arginine Base	2
458	Arginine complex	2
465	Arginine Ethyl Ester Dihydrochloride	2
469	Arginine Malate	2
474	Arginine Orotate	2
478	ARGISOL	2
481	Arnoldâ€™s Dream Proprietary Blend	2
483	Aronia	2
492	Ashwaganda	2
506	Asian Ginseng extract	2
528	Athlete Performance Blend	2
539	ATTAK Mental Drive Complex	2
540	Avena Sativa	2
541	Avena sativa	2
542	Avena sativa 10:1 extract	2
545	AVPT	2
546	AVPT	2
561	B.A.D. FAT ANNIHILATION Blend	2
565	Bacognize	2
567	Bacopa	2
568	Bacopa extract	2
570	Bacopa monniera extract	2
591	Barberry	2
601	Basil concentrate	2
617	BCAA Nitrate 3:1:2 Blend	2
629	Bee Pollen	2
632	Beet ext.	2
634	Beet Extract	2
641	Belleric Myrobalan extract	2
645	Berberine HCl	2
646	Berberine Sulfate	2
647	Berberis aristata extract	2
663	Beta-Phenylethylamine, Alpha-Methylbenzylamine	2
664	Beta-Sitosterol	2
673	Beta Nox Proprietary Blend	2
678	Beta Sitosterol	2
685	BetaEndur(TM): Muscle Endurance Beta Alanine/pH Buffering System:	2
692	Betaine Hydrochloride	2
697	BETASOL	2
702	Bifidobacterium animalis subsp. lactis	2
703	Bifidobacterium bifidum	2
704	Bifidobacterium bifidum	2
705	Bifidobacterium breve	2
706	Bifidobacterium cultures	2
708	Bifidobacterium lactis	2
709	Bifidobacterium longum	2
729	BioPerine Complex	2
731	Bioperine(R)	2
732	BioPerine(R)	2
737	BioPQQ	2
747	Bitter Melon	2
748	Bitter Melon	2
752	Bitter Melon Fractional Extract	2
762	Black Cherry extract	2
763	Black Cohosh	2
766	Black Cohosh root and rhizome extract	2
774	Black Pepper ext.	2
785	Blackberry	2
786	Blackberry concentrate	2
787	Blackberry ext.	2
788	Blackberry extract	2
791	Bladderwrack	2
792	Blend of 10 Strains of Probiotic Bacteria	2
796	Blood Glucose Support	2
797	Blood Glucose Support:	2
810	Boldo leaf extract	2
812	Borage	2
813	Borage Oil	2
816	Boron Amino Acid Chelate	2
817	Boron Citrate	2
821	Boswellia extract	2
834	Broccoli concentrate	2
837	Broccoli sprout concentrate	2
840	Brown Seaweed	2
849	Buchu extract	2
854	Bulbine natalensis powder	2
866	C3GMAX Nutrient Partitioning/Cutting Matrix	2
868	C4 Neuro Blend	2
885	Caffeine Anydrous	2
895	Calcium B-hydroxy B-methylbutyrate	2
907	Calcium Lactate	2
913	Calendula	2
921	cAMP	2
922	Camu Camu concentrate	2
953	Carb Max(TM) 3 Stage Delivery System	2
961	CarboMax	2
970	Carnipure	2
978	Carnosine ATP Synthesizer	2
987	Carrot concentrate	2
990	Casein Decapeptides	2
991	Casein Decapeptides	2
1009	Cayenne extract	2
1010	Cayenne fruit powder	2
1013	Cayenne Pepper extract	2
[truncated: 2,811 more rows]
